# Supplementary material for: Multiple essential functions of Plasmodium falciparum actin-1 during malaria blood-stage development
Source: BMC Biol. 2017 Aug 15;15:70. doi: 10.1186/s12915-017-0406-2 (PMC5557482; doi:10.1186/s12915-017-0406-2)
Supplement: Supplementary file 11 — Values for Figure S1b. (XLSX 11 kb) [file 12915_2017_406_MOESM11_ESM.xlsx]

## Sheet: Sheet1
Values for Fig. S1B
Fluorescence intensity, arbitrary units
Levels of Pfact1
	24h	34h	44h
DMSO	35	37	140
RAP	38	5	11
Levels of aldolase
	24h	34h	44h
DMSO	99	95	121
RAP	81	96	141
Levels of PfACT1 normalised to aldolase
	24h	34h	44h
DMSO	35.4	39	116
RAP	47	5.2	7.8
